# Supplementary material for: Early Prediction of ICU Mortality in Patients with Acute Hypoxemic Respiratory Failure Using Machine Learning: The MEMORIAL Study
Source: J Clin Med. 2025 Mar 4;14(5):1711. doi: 10.3390/jcm14051711 (PMC11900058; doi:10.3390/jcm14051711)
Supplement: Supplementary file 1 [file jcm-14-01711-s001.zip]

Archive with 1 entries (1 files):
- jcm-3487100-SI.pdf
